# Supplementary material for: A comparative evaluation of the flexural strength and surface hardness of CAD/CAM fabricated and conventional denture bases
Source: BMC Oral Health. 2026 Feb 5;26:457. doi: 10.1186/s12903-026-07846-1 (PMC12973544; doi:10.1186/s12903-026-07846-1)
Supplement: Supplementary file 1 — Supplementary Material 1. [file 12903_2026_7846_MOESM1_ESM.xlsx]

## Sheet: Sheet1
Flexural strength (Mpa)
MHC	IHC	PCC	VCC
80.3	81.2	117.8	98.3
77.5	83.6	112.4	94.6
81.9	79.4	100.9	91.5
74.7	74.8	105.2	101.8
68.9	80.3	109.7	107.6
74.1	82	108.1	96.9
67.3	76	99.3	93.7
63.9	72.9	116.8	105.2
68	79.6	113.1	109.4
70.6	79.8	102.6	99.8
surface hardness (Mpa)
MHC	IHC	PCC	VCC
18.1	23.9	29.1	25.1
15.7	21.2	27.9	27.3
19.2	24.5	31.2	26.1
21.8	18.2	34.6	24.7
17.4	19.7	32.7	26.4
15.3	17.9	30.8	29.1
18.7	23.6	29.3	28.5
21.5	21.9	31.5	27.9
16.3	22.7	30.2	26.8
20	19.4	33.4	29
